# Supplementary material for: Angiotensin I-Converting Enzyme (ACE) Inhibition and Molecular Docking Study of Meroterpenoids Isolated from Brown Alga, Sargassum macrocarpum
Source: Int J Mol Sci. 2023 Jul 4;24(13):11065. doi: 10.3390/ijms241311065 (PMC10341620; doi:10.3390/ijms241311065)
Supplement: Supplementary file 1 [file ijms-24-11065-s001.zip]

Archive with 1 entries (1 files):
- ijms-2436836-supplementary.pdf
